# Supplementary material for: Synthesis of Aroma Compounds as a Function of Different Nitrogen Sources in Fermentations Using Non-Saccharomyces Wine Yeasts
Source: Microorganisms. 2022 Dec 21;11(1):14. doi: 10.3390/microorganisms11010014 (PMC9861872; doi:10.3390/microorganisms11010014)
Supplement: Supplementary file 1 [file microorganisms-11-00014-s001.zip]

Archive with 1 entries (1 files):
- microorganisms-2085387-supplementary.pdf
